# Supplementary material for: Water-Soluble Palladium Complexes with 1,10-Phenanthroline—Synthetic Aspects, Crystal Structure, DNA-Binding and In Vitro Antibacterial Evaluation
Source: Molecules. 2026 Feb 6;31(3):576. doi: 10.3390/molecules31030576 (PMC12899409; doi:10.3390/molecules31030576)
Supplement: Supplementary file 1 [file molecules-31-00576-s001.zip]

Archive with 1 entries (1 files):
- molecules-4087316-supplementary.pdf
